# Supplementary material for: Homozygosity mapping provides supporting evidence of pathogenicity in recessive Mendelian disease
Source: Genet Med. 2018 Oct 3;21(4):982–6. doi: 10.1038/s41436-018-0281-4 (PMC6330071; doi:10.1038/s41436-018-0281-4)
Supplement: Supplementary file 4 — Supplementary Table [file 41436_2018_281_MOESM4_ESM.xlsx]

## Sheet: Sheet1
		Rank
		1	2	3	4	5	6	7	8	9	10	11	12	13	14	15	16	17	18	19	20	21	22	24	25	26	33	35	45	56	57	64	73	96
Relative size	0	85.8402	75.8227	68.1129	61.9454	56.6015	52.0367	48.1431	44.7238	41.6964	38.9876	36.5636	34.365	32.3731	30.5468	28.8828	27.3546	25.9557	24.6542	23.4502	22.312	21.2467	20.2389	18.3657	17.4984	16.6694	11.9163	10.8387	6.81459	4.27029	4.1049	3.08731	2.17715	0.981026
	0.0487165	85.8402	75.8227	68.1129	61.9454	56.6015	52.0367	48.1497	44.7364	41.7214	39.0284	36.6193	34.4386	32.4667	30.6705	29.0499	27.576	26.2662	25.0693	23.9686	22.9458	22.0149	21.1601	19.6475	18.9921	18.3718	15.2134	14.5534	12.439	11.3779	11.3119	10.956	10.6967	10.4191
	0.0502918	85.8402	75.8227	68.1129	61.9454	56.6015	52.0367	48.1497	44.7364	41.7214	39.0284	36.6193	34.4386	32.4667	30.6827	29.0719	27.6182	26.3226	25.1302	24.0476	23.0587	22.1428	21.3042	19.8435	19.2022	18.595	15.5154	14.8715	12.8139	11.7922	11.7298	11.3944	11.1839	10.9221
	0.0506437	85.8402	75.8227	68.1129	61.9454	56.6015	52.0367	48.1497	44.7364	41.7214	39.0284	36.6193	34.4386	32.4667	30.6827	29.0719	27.6318	26.3494	25.1673	24.0894	23.1005	22.1913	21.3601	19.9069	19.2692	18.662	15.5994	14.9619	12.9189	11.9178	11.8554	11.5227	11.3159	11.0567
	0.0629308	85.8402	75.8227	68.1129	61.9454	56.6015	52.0463	48.1592	44.764	41.7698	39.1019	36.7252	34.5978	32.6966	30.9752	29.4606	28.111	26.9123	25.8507	24.9038	24.0222	23.2469	22.551	21.3068	20.7532	20.2314	17.6744	17.2047	15.6878	15.0247	14.9922	14.8168	14.6656	14.495
	0.0630125	85.8402	75.8227	68.1129	61.9454	56.6015	52.0463	48.1592	44.764	41.7698	39.1019	36.7252	34.5978	32.6966	30.9752	29.4822	28.1326	26.9339	25.8723	24.9253	24.0503	23.283	22.587	21.3429	20.7893	20.2674	17.7104	17.2407	15.7238	15.0607	15.0282	14.8529	14.7046	14.534
	0.0694541	85.8402	75.8227	68.1129	61.9454	56.6118	52.0566	48.1896	44.7998	41.8057	39.1458	36.7893	34.6935	32.8502	31.2305	29.7785	28.4925	27.3598	26.3401	25.439	24.616	23.9002	23.2278	22.0288	21.5122	21.029	18.7726	18.3373	17.1286	16.5766	16.5561	16.4242	16.3199	16.1493
	0.0948668	85.8402	75.8227	68.1129	61.9686	56.6576	52.1477	48.3219	44.9726	42.08	39.5299	37.3577	35.4591	33.8104	32.3958	31.1389	30.056	29.1238	28.2916	27.563	26.905	26.3205	25.8253	24.9981	24.6508	24.3244	22.8154	22.6058	22.0415	21.8025	21.7878	21.7052	21.6123	21.4417
	0.099739	85.8402	75.8227	68.1187	61.9743	56.6634	52.1535	48.3276	44.9895	42.1262	39.5801	37.4408	35.5758	33.9957	32.6172	31.4072	30.3529	29.4602	28.6497	27.9627	27.3495	26.8264	26.376	25.5904	25.2464	24.94	23.6362	23.4483	22.9398	22.7157	22.7037	22.6238	22.5309	22.3603
	0.10604	85.8402	75.8227	68.1187	61.9907	56.7008	52.199	48.3846	45.0534	42.1975	39.7043	37.6053	35.829	34.3227	33.001	31.8475	30.8413	29.9794	29.2146	28.5545	27.9797	27.5012	27.0767	26.3304	26.0151	25.7517	24.5993	24.4392	23.9764	23.7715	23.7595	23.6796	23.5867	23.4289
	0.108883	85.8402	75.8227	68.1187	61.9907	56.7008	52.199	48.3846	45.0831	42.2423	39.7842	37.7225	35.9543	34.4533	33.1481	32.0284	31.0374	30.1906	29.454	28.8171	28.2877	27.8091	27.4031	26.6703	26.3701	26.1066	24.9872	24.8573	24.4265	24.23	24.2179	24.138	24.0452	23.895
	0.109723	85.8402	75.8227	68.1187	61.9907	56.7008	52.199	48.3999	45.141	42.3001	39.8795	37.8178	36.0635	34.5625	33.2573	32.1639	31.1918	30.3451	29.6265	29.007	28.4775	27.9989	27.5929	26.8602	26.5599	26.3037	25.2019	25.072	24.6412	24.4509	24.4388	24.3589	24.266	24.1158
	0.111844	85.8402	75.8227	68.1187	61.9907	56.7008	52.199	48.3999	45.141	42.3369	39.9608	37.9171	36.1729	34.692	33.3868	32.3022	31.3372	30.5285	29.8098	29.1967	28.6784	28.2333	27.8273	27.1145	26.8257	26.5845	25.5269	25.4093	25.0078	24.8382	24.8261	24.7462	24.6534	24.5032
	0.119738	85.8402	75.8227	68.1187	61.9907	56.7105	52.2419	48.4778	45.2958	42.5961	40.2878	38.2971	36.5785	35.1279	33.8803	32.8209	31.9095	31.144	30.4802	29.9323	29.4331	28.9928	28.6143	27.9779	27.698	27.4568	26.6099	26.4923	26.1233	25.9565	25.9445	25.8646	25.7717	25.6434
	0.124344	85.8402	75.8227	68.1425	62.0146	56.7435	52.275	48.5148	45.3638	42.7052	40.4124	38.4804	36.8159	35.435	34.2142	33.1853	32.3359	31.6212	30.9867	30.4513	29.9564	29.5522	29.187	28.5703	28.3303	28.1095	27.3875	27.2699	26.9477	26.7808	26.7688	26.6889	26.596	26.48
	0.13067	85.8402	75.8227	68.1625	62.0441	56.773	52.3404	48.6307	45.495	42.9093	40.6997	38.823	37.2234	35.8525	34.6474	33.6637	32.833	32.1182	31.5508	31.0318	30.5647	30.1728	29.8408	29.3254	29.0938	28.9169	28.3198	28.2102	27.95	27.7832	27.7711	27.6912	27.6052	27.4915
	0.136164	85.8402	75.8227	68.1625	62.0441	56.773	52.3513	48.6498	45.622	43.0653	40.9236	39.12	37.5629	36.2367	35.0862	34.1433	33.3263	32.6511	32.1109	31.6078	31.1782	30.8139	30.5058	30.0533	29.8755	29.7178	29.1781	29.0723	28.8271	28.6622	28.6502	28.5703	28.4866	28.375
	0.140055	85.8402	75.8227	68.1625	62.0441	56.8007	52.3881	48.7189	45.7154	43.196	41.0894	39.3053	37.7657	36.4574	35.3523	34.4119	33.6249	32.9554	32.4152	31.9265	31.5249	31.1781	30.8883	30.4765	30.3106	30.1917	29.6852	29.6012	29.3722	29.2073	29.1953	29.1179	29.0464	28.9348
	0.144474	85.8402	75.8227	68.1625	62.0441	56.8302	52.4586	48.8029	45.8173	43.3586	41.2888	39.5399	38.0315	36.7501	35.6809	34.7914	34.0321	33.3875	32.8474	32.3967	32.0049	31.694	31.4445	31.0783	30.9124	30.7935	30.3419	30.2579	30.0508	29.888	29.876	29.8011	29.7296	29.618
	0.14809	85.8402	75.8227	68.1625	62.0555	56.862	52.4904	48.8347	45.8491	43.3904	41.3303	39.6162	38.1178	36.8601	35.8277	34.9787	34.2344	33.5898	33.0637	32.6341	32.2808	32.0463	31.8379	31.4948	31.3588	31.2656	30.8301	30.7534	30.5636	30.4008	30.3888	30.3165	30.245	30.1357
	0.154894	85.8402	75.8227	68.1856	62.0983	56.9151	52.5726	48.9595	46.0198	43.5704	41.5398	39.8486	38.4014	37.2047	36.2563	35.461	34.7512	34.1715	33.7032	33.3099	33.023	32.8246	32.6355	32.3155	32.2212	32.14	31.7212	31.6622	31.4746	31.3186	31.3066	31.2423	31.1757	31.0664
	0.159142	85.8402	75.8477	68.2106	62.1359	56.9528	52.6443	49.0906	46.1692	43.7285	41.7091	40.0947	38.7183	37.5734	36.6315	35.8428	35.1479	34.6001	34.1667	33.8199	33.5989	33.4005	33.2113	32.9047	32.8104	32.7291	32.3595	32.3032	32.1225	31.9665	31.9573	31.8958	31.8367	31.7274
	0.163581	85.8402	75.8477	68.2106	62.1852	57.0185	52.7222	49.2496	46.3499	43.9441	41.9496	40.3398	38.9802	37.8968	36.965	36.1882	35.511	35.0179	34.6196	34.3483	34.1272	33.9288	33.7397	33.4815	33.3872	33.3059	32.97	32.9208	32.7401	32.5899	32.5806	32.5192	32.4626	32.3533
	0.163784	85.8402	75.8477	68.2106	62.1852	57.0185	52.7222	49.2496	46.3499	43.9441	41.9496	40.3398	38.9802	37.9253	36.9934	36.2167	35.5394	35.0464	34.6571	34.3858	34.1647	33.9663	33.7772	33.519	33.4247	33.3435	33.0075	32.9583	32.7776	32.6274	32.6181	32.5567	32.5002	32.3909
	0.191755	85.8402	75.8615	68.2385	62.2659	57.1384	52.951	49.6746	46.9352	44.7581	43.0699	41.6409	40.4648	39.5542	38.8178	38.28	37.8377	37.5215	37.2822	37.0984	36.9455	36.8211	36.7473	36.6212	36.5611	36.5021	36.2818	36.2423	36.0715	35.9571	35.9478	35.9039	35.87	35.8221
	0.191924	85.8402	75.8615	68.2385	62.2659	57.1384	52.951	49.6746	46.9352	44.7755	43.0872	41.6582	40.5015	39.591	38.8546	38.3168	37.8745	37.5583	37.319	37.1351	36.9823	36.8579	36.784	36.658	36.5979	36.5389	36.3186	36.2791	36.1083	35.9938	35.9846	35.9407	35.9067	35.8588
	0.200064	85.8402	75.8615	68.2385	62.2809	57.2203	53.1335	49.9509	47.3149	45.2025	43.5219	42.1177	41.004	40.1292	39.4559	38.9308	38.5174	38.253	38.065	37.8873	37.7399	37.637	37.5631	37.4371	37.377	37.318	37.1289	37.0894	36.9255	36.8199	36.8138	36.7821	36.7602	36.7123
	0.200458	85.8402	75.8615	68.2385	62.2809	57.2203	53.1335	49.9668	47.3308	45.2315	43.5509	42.1467	41.0442	40.1694	39.4961	38.9711	38.5576	38.2933	38.1053	37.9537	37.8062	37.7033	37.6295	37.5034	37.4433	37.3843	37.1982	37.1587	36.9948	36.8892	36.8831	36.8545	36.8326	36.7847
	0.201723	85.8402	75.8615	68.2385	62.2809	57.2203	53.1518	50.0003	47.375	45.2757	43.5952	42.1909	41.0884	40.2262	39.5656	39.0406	38.6271	38.378	38.19	38.0384	37.9027	37.8021	37.7282	37.6022	37.5421	37.4936	37.3075	37.268	37.1041	36.9985	36.9924	36.9669	36.945	36.8971
	0.202122	85.8402	75.8615	68.2385	62.2809	57.2203	53.1518	50.0003	47.3952	45.2959	43.6154	42.2219	41.139	40.2992	39.6387	39.1136	38.7002	38.451	38.263	38.1114	37.9757	37.8751	37.8013	37.6752	37.6151	37.5667	37.3805	37.341	37.1771	37.0716	37.0654	37.0431	37.0212	36.9733
	0.206539	85.8402	75.8615	68.2385	62.2809	57.2355	53.2084	50.0569	47.4972	45.4446	43.7846	42.4291	41.3913	40.5725	39.9419	39.4768	39.0891	38.8779	38.7167	38.5794	38.446	38.3515	38.2777	38.1516	38.1096	38.0683	37.8887	37.8492	37.692	37.6024	37.5994	37.5802	37.5583	37.5104
	0.207197	85.8402	75.8615	68.2385	62.2809	57.2355	53.2084	50.07	47.5259	45.4956	43.8357	42.5054	41.4863	40.6815	40.0509	39.5857	39.198	38.9927	38.8315	38.6941	38.5669	38.4724	38.3985	38.2725	38.2304	38.1892	38.0187	37.9792	37.8219	37.7389	37.7358	37.7166	37.6947	37.6468
	0.218053	85.8402	75.8615	68.2385	62.2809	57.3275	53.4087	50.3894	47.9439	46.0182	44.4544	43.2394	42.3033	41.6008	41.0091	40.5991	40.2736	40.1041	39.9493	39.8237	39.7247	39.6572	39.5923	39.4923	39.4502	39.409	39.2479	39.2084	39.0713	39.0252	39.0222	39.0029	38.981	38.9331
	0.228373	85.8402	75.8615	68.2535	62.2958	57.4456	53.5699	50.6267	48.3149	46.4621	44.9876	43.8501	43.023	42.3244	41.8377	41.4926	41.2458	41.096	40.9621	40.8608	40.7804	40.7327	40.6872	40.5986	40.5566	40.5225	40.371	40.3396	40.2386	40.2027	40.1997	40.1805	40.1586	40.1107
	0.22841	85.8402	75.8615	68.2535	62.2958	57.4456	53.5699	50.6267	48.3149	46.4621	45.0098	43.8723	43.0452	42.3465	41.8599	41.5147	41.2679	41.1181	40.9842	40.8829	40.8025	40.7549	40.7094	40.6208	40.5787	40.5447	40.3932	40.3617	40.2607	40.2249	40.2218	40.2026	40.1807	40.1328
	0.233629	85.8402	75.906	68.298	62.3752	57.5396	53.7428	50.8627	48.5762	46.7736	45.3531	44.2575	43.4377	42.779	42.3175	41.9957	41.7553	41.6055	41.4912	41.4177	41.3454	41.2978	41.2522	41.1636	41.125	41.091	40.9558	40.9243	40.8343	40.7985	40.7955	40.7763	40.7543	40.7064
	0.24213	85.8402	75.906	68.298	62.4399	57.6778	53.9068	51.0634	48.9112	47.1086	45.7333	44.6978	43.9064	43.3104	42.9564	42.6932	42.4912	42.3473	42.2456	42.1844	42.1245	42.0769	42.0314	41.9463	41.9118	41.8778	41.7511	41.7234	41.6586	41.6227	41.6197	41.6005	41.5786	41.5307
	0.248788	85.8402	75.906	68.3319	62.5472	57.7851	54.0554	51.2796	49.1817	47.4173	46.0746	45.0727	44.3148	43.7745	43.4367	43.2079	43.0329	42.9016	42.7999	42.7492	42.6998	42.6521	42.6066	42.5215	42.4979	42.4745	42.3521	42.3282	42.2788	42.243	42.24	42.2208	42.1988	42.1509
	0.254406	85.8402	75.906	68.355	62.6232	57.9478	54.2985	51.5592	49.4859	47.7497	46.4634	45.5238	44.8111	44.3133	44.0206	43.8344	43.6854	43.5541	43.4628	43.4122	43.3627	43.3151	43.2696	43.1882	43.1646	43.1457	43.0271	43.0032	42.9616	42.9258	42.9227	42.9035	42.8816	42.8337
	0.255823	85.8402	75.906	68.355	62.6232	57.9917	54.3602	51.6773	49.6041	47.8842	46.6101	45.7038	44.9911	44.4933	44.2006	44.0144	43.8654	43.7341	43.6428	43.5922	43.5427	43.4951	43.4496	43.3682	43.3446	43.3257	43.2111	43.1872	43.1493	43.1135	43.1105	43.0913	43.0694	43.0215
	0.25769	85.8402	75.9214	68.3937	62.6619	58.0563	54.4387	51.8492	49.7759	48.1134	46.8466	45.9403	45.2276	44.7613	44.4687	44.2824	44.1334	44.0021	43.9109	43.8602	43.8108	43.7631	43.7213	43.6446	43.6255	43.6066	43.492	43.476	43.4382	43.4023	43.3993	43.3801	43.3582	43.3141
	0.26025	85.8402	75.9214	68.3937	62.6901	58.1026	54.4849	51.9024	49.8292	48.1902	46.9606	46.0543	45.3893	44.9854	44.7078	44.548	44.4125	44.2812	44.1899	44.1393	44.0898	44.0422	44.0004	43.9396	43.9206	43.9017	43.7871	43.7752	43.7374	43.7015	43.6985	43.6793	43.6574	43.6133
	0.30781	85.8402	75.9655	68.6271	63.3555	59.1041	55.9994	53.7703	52.1318	50.9193	50.1466	49.6369	49.1995	48.9134	48.68	48.5597	48.5086	48.464	48.4211	48.3841	48.3618	48.3456	48.3299	48.2994	48.2847	48.2702	48.211	48.203	48.1652	48.1294	48.1263	48.1071	48.0852	48.0806
	0.310876	85.8402	75.9655	68.6271	63.5033	59.2906	56.2139	54.0129	52.389	51.1988	50.473	49.9856	49.5482	49.2621	49.0288	48.9418	48.8908	48.8462	48.8032	48.7663	48.7439	48.7278	48.7121	48.6815	48.6669	48.6524	48.5977	48.5898	48.552	48.5161	48.5131	48.4939	48.472	48.4674
	0.312244	85.8402	75.9655	68.6271	63.5033	59.3073	56.2305	54.0296	52.4229	51.2327	50.5068	50.0195	49.6013	49.3152	49.0819	48.9949	48.9438	48.8993	48.8563	48.8194	48.797	48.7809	48.7652	48.7346	48.72	48.7054	48.6558	48.6478	48.61	48.5742	48.5712	48.5519	48.53	48.5277
	0.318349	85.8402	76.012	68.6835	63.627	59.5395	56.5009	54.3422	52.7889	51.6446	50.9187	50.4314	50.0132	49.7272	49.505	49.4348	49.3837	49.3391	49.2962	49.2592	49.2369	49.2207	49.205	49.1745	49.1598	49.1453	49.0956	49.0877	49.0499	49.014	49.011	48.9918	48.9699	48.9699
	0.320267	85.8402	76.012	68.7376	63.6811	59.6189	56.6041	54.4454	52.9052	51.8559	51.1301	50.6428	50.2458	49.9597	49.7375	49.6673	49.6162	49.5717	49.5287	49.5057	49.4834	49.4672	49.4516	49.421	49.4063	49.3966	49.3571	49.3491	49.3113	49.2755	49.2724	49.2532	49.2337	49.2337
	0.327018	85.8402	76.012	68.7376	63.7393	59.701	56.7373	54.6418	53.1918	52.2486	51.5672	51.119	50.7594	50.4791	50.2626	50.1961	50.1498	50.1053	50.0814	50.0584	50.0417	50.0256	50.0099	49.9793	49.9695	49.9597	49.9253	49.9174	49.8795	49.8437	49.8407	49.8215	49.8043	49.8043
	0.330841	85.8402	76.012	68.7376	63.7393	59.7231	56.794	54.6985	53.2485	52.3686	51.7302	51.3525	51.0197	50.7394	50.6199	50.5533	50.5071	50.4676	50.4437	50.4265	50.4097	50.3936	50.3779	50.3473	50.3375	50.3277	50.2986	50.2907	50.2528	50.217	50.214	50.1948	50.1824	50.1824
	0.337388	85.8402	76.012	68.8134	63.8151	59.8467	56.9424	54.9124	53.5729	52.7587	52.193	51.8153	51.5108	51.2305	51.1109	51.0444	51.0033	50.9638	50.9399	50.9226	50.9059	50.8898	50.8791	50.8585	50.8486	50.8442	50.8151	50.8071	50.7693	50.7335	50.7304	50.7112	50.7062	50.7062
	0.339653	85.8402	76.012	68.8134	63.8151	59.8632	56.9926	54.9626	53.6724	52.8804	52.3347	51.957	51.6525	51.3722	51.2526	51.1963	51.1552	51.1306	51.1125	51.0952	51.0785	51.0624	51.0517	51.0311	51.0266	51.0222	50.993	50.9851	50.9473	50.9114	50.9084	50.8892	50.8842	50.8842
	0.342393	85.8402	76.012	68.8134	63.8434	59.8915	57.0803	55.0886	53.8198	53.092	52.5463	52.1686	51.8641	51.6129	51.5076	51.4513	51.4102	51.3855	51.3675	51.3502	51.3335	51.3224	51.3117	51.2911	51.2867	51.2822	51.2531	51.2452	51.2073	51.1715	51.1685	51.1493	51.1467	51.1467
	0.344528	85.8402	76.012	68.8134	63.8434	59.8915	57.1257	55.225	54.0455	53.3176	52.772	52.3942	52.0897	51.8386	51.7333	51.6769	51.6358	51.6112	51.5931	51.5759	51.5592	51.5481	51.5374	51.5168	51.5123	51.5079	51.4787	51.4708	51.433	51.3971	51.3941	51.3749	51.3723	51.3723
	0.350841	85.8402	76.012	68.8134	63.8999	60.0023	57.3209	55.5625	54.4056	53.706	53.1665	52.7887	52.4842	52.2384	52.1331	52.0914	52.0503	52.0256	52.0076	51.9903	51.9788	51.9677	51.957	51.9364	51.932	51.9275	51.8984	51.8904	51.8526	51.8168	51.8138	51.7945	51.7945	51.7945
	0.355961	85.8402	76.012	68.8235	63.9362	60.16	57.4918	55.7334	54.6124	53.9128	53.3795	53.0072	52.7081	52.4946	52.4173	52.3757	52.3346	52.3099	52.2919	52.2746	52.2631	52.252	52.2413	52.2207	52.2162	52.2118	52.1827	52.1747	52.1369	52.1011	52.098	52.084	52.084	52.084
	0.362039	85.8402	76.012	68.8235	63.9553	60.2638	57.6391	55.9654	54.8854	54.2004	53.6941	53.3217	53.0227	52.8218	52.7598	52.7181	52.6832	52.6648	52.6467	52.6348	52.6233	52.6122	52.6015	52.5866	52.5822	52.5777	52.5486	52.5407	52.5028	52.467	52.464	52.45	52.45	52.45
	0.370044	85.8402	76.012	68.9032	64.2038	60.5674	58.0148	56.4231	55.4231	54.7647	54.2849	53.9126	53.6135	53.4279	53.3659	53.3306	53.3118	53.2933	53.2807	53.2687	53.2572	53.2461	53.2355	53.2264	53.2219	53.2175	53.1884	53.1804	53.1426	53.1068	53.1037	53.0951	53.0951	53.0951
	0.371124	85.8402	76.012	68.9239	64.2245	60.615	58.0623	56.4707	55.4707	54.8123	54.3325	53.9602	53.6611	53.4755	53.42	53.3846	53.3658	53.3473	53.3347	53.3228	53.3112	53.3002	53.2895	53.2804	53.276	53.2715	53.2424	53.2344	53.1966	53.1608	53.1578	53.1491	53.1491	53.1491
	0.374718	85.8402	76.012	68.9239	64.2617	60.6522	58.0996	56.5845	55.6146	54.9686	54.5175	54.1495	53.8547	53.6756	53.6394	53.6203	53.6015	53.5831	53.5704	53.5585	53.547	53.5359	53.5252	53.5161	53.5117	53.5072	53.4781	53.4702	53.4323	53.3965	53.3935	53.3848	53.3848	53.3848
	0.403318	85.8402	76.0465	69.1707	64.8975	61.6417	59.5741	58.3487	57.5003	57.0107	56.6687	56.3915	56.2029	56.1193	56.1061	56.093	56.0802	56.0675	56.0548	56.0429	56.0313	56.0266	56.0219	56.0129	56.0084	56.004	55.9748	55.9669	55.9291	55.8932	55.8902	55.8902	55.8902	55.8902
	0.404888	85.8402	76.0981	69.3036	65.0304	61.7859	59.7472	58.5217	57.7288	57.2392	56.9018	56.6246	56.4361	56.3524	56.3392	56.3261	56.3133	56.3006	56.2879	56.276	56.2645	56.2597	56.255	56.246	56.2415	56.2371	56.2079	56.2	56.1622	56.1263	56.1233	56.1233	56.1233	56.1233
	0.419136	85.8402	76.1551	69.7271	65.4951	62.3143	60.5039	59.3447	58.672	58.2694	57.9721	57.7277	57.5779	57.5183	57.5051	57.4919	57.4791	57.4664	57.4538	57.4418	57.4303	57.4255	57.4209	57.4118	57.4073	57.4029	57.3738	57.3658	57.328	57.2952	57.2952	57.2952	57.2952	57.2952
	0.421014	85.8402	76.1551	69.7591	65.5271	62.3737	60.5633	59.4471	58.84	58.4783	58.181	57.9366	57.7869	57.7272	57.714	57.7009	57.688	57.6753	57.6627	57.6507	57.6392	57.6344	57.6298	57.6207	57.6162	57.6118	57.5827	57.5747	57.5369	57.5072	57.5072	57.5072	57.5072	57.5072
	0.438914	85.8402	76.3566	70.2447	66.0643	63.1574	61.4711	60.4073	59.8663	59.5122	59.2148	59.0253	58.909	58.8955	58.8823	58.8692	58.8563	58.8436	58.831	58.819	58.8142	58.8095	58.8048	58.7957	58.7913	58.7869	58.7577	58.7498	58.712	58.6918	58.6918	58.6918	58.6918	58.6918
	0.443558	85.8402	76.4173	70.3347	66.2926	63.4415	61.8193	60.8279	60.2869	59.9327	59.6354	59.4458	59.3772	59.3637	59.3505	59.3374	59.3245	59.3118	59.2992	59.2942	59.2895	59.2847	59.28	59.271	59.2665	59.2621	59.2329	59.225	59.1872	59.1703	59.1703	59.1703	59.1703	59.1703
	0.444209	85.8402	76.456	70.4288	66.3866	63.5964	62.002	61.0106	60.4932	60.139	59.8417	59.6521	59.5834	59.57	59.5568	59.5437	59.5308	59.5181	59.5055	59.5005	59.4957	59.491	59.4863	59.4773	59.4728	59.4684	59.4392	59.4313	59.3935	59.3766	59.3766	59.3766	59.3766	59.3766
	0.455373	85.8402	76.456	70.4504	66.4655	63.8853	62.2909	61.3678	60.8966	60.5424	60.2939	60.1756	60.1613	60.1478	60.1347	60.1215	60.1087	60.096	60.0833	60.0784	60.0736	60.0689	60.0642	60.0551	60.0507	60.0463	60.0171	60.0092	59.9713	59.9577	59.9577	59.9577	59.9577	59.9577
	0.458001	85.8402	76.456	70.4504	66.4655	63.9084	62.3522	61.4291	60.9578	60.6037	60.3551	60.2369	60.2226	60.2091	60.1959	60.1828	60.1699	60.1572	60.1446	60.1397	60.1349	60.1301	60.1255	60.1164	60.1119	60.1075	60.0784	60.0704	60.0326	60.019	60.019	60.019	60.019	60.019
	0.464548	85.8402	76.5351	70.6474	66.8002	64.3194	62.7852	61.8621	61.3909	61.0367	60.795	60.7602	60.7459	60.7325	60.7193	60.7061	60.6933	60.6806	60.668	60.663	60.6582	60.6535	60.6488	60.6397	60.6353	60.6309	60.6017	60.5938	60.556	60.5491	60.5491	60.5491	60.5491	60.5491
	0.470172	85.8402	76.5961	70.7084	66.9087	64.5344	63.0397	62.239	61.7946	61.4904	61.2487	61.2337	61.2194	61.2059	61.1927	61.1796	61.1668	61.154	61.1414	61.1365	61.1317	61.1269	61.1223	61.1132	61.1088	61.1043	61.0752	61.0672	61.0294	61.0294	61.0294	61.0294	61.0294	61.0294
	0.472638	85.8402	76.5961	70.7084	67.02	64.6456	63.2226	62.4219	61.9775	61.6733	61.4718	61.4568	61.4425	61.429	61.4158	61.4027	61.3898	61.3771	61.3645	61.3596	61.3548	61.35	61.3454	61.3363	61.3318	61.3274	61.2983	61.2903	61.2525	61.2525	61.2525	61.2525	61.2525	61.2525
	0.474718	85.8402	76.5961	70.7084	67.0405	64.7226	63.2995	62.4989	62.0545	61.7503	61.5488	61.5338	61.5195	61.506	61.4928	61.4797	61.4668	61.4541	61.4415	61.4365	61.4318	61.427	61.4223	61.4133	61.4088	61.4044	61.3752	61.3673	61.3295	61.3295	61.3295	61.3295	61.3295	61.3295
	0.475806	85.8402	76.5961	70.7084	67.0405	64.7558	63.3328	62.5566	62.1122	61.808	61.6065	61.5915	61.5772	61.5637	61.5505	61.5374	61.5245	61.5118	61.5068	61.5018	61.4971	61.4923	61.4876	61.4786	61.4741	61.4697	61.4405	61.4326	61.3948	61.3948	61.3948	61.3948	61.3948	61.3948
	0.481042	85.8402	76.6194	70.7679	67.1751	65.0377	63.6466	62.9488	62.5705	62.2664	62.0648	62.0498	62.0355	62.0221	62.0089	61.9957	61.9829	61.9778	61.9727	61.9678	61.963	61.9582	61.9536	61.9445	61.9401	61.9356	61.9065	61.8986	61.8607	61.8607	61.8607	61.8607	61.8607	61.8607
	0.487217	85.8402	76.6194	70.8002	67.2845	65.3316	63.9989	63.3011	62.9228	62.6258	62.4454	62.4303	62.416	62.4026	62.3894	62.3763	62.3711	62.366	62.3609	62.356	62.3512	62.3464	62.3418	62.3327	62.3283	62.3238	62.2947	62.2868	62.256	62.256	62.256	62.256	62.256	62.256
	0.487484	85.8402	76.6194	70.8002	67.2845	65.3316	63.9989	63.3386	62.9603	62.6633	62.4829	62.4678	62.4535	62.4401	62.4269	62.4137	62.4086	62.4035	62.3984	62.3935	62.3887	62.3839	62.3793	62.3702	62.3657	62.3613	62.3322	62.3242	62.2935	62.2935	62.2935	62.2935	62.2935	62.2935
	0.502596	85.8402	76.7224	70.9604	67.6751	65.8746	64.6771	64.0707	63.7547	63.5258	63.4139	63.3989	63.3846	63.3711	63.3659	63.3607	63.3555	63.3504	63.3454	63.3404	63.3357	63.3309	63.3262	63.3172	63.3127	63.3083	63.2791	63.2712	63.2441	63.2441	63.2441	63.2441	63.2441	63.2441
	0.512507	85.8402	76.759	71.1592	67.9919	66.2726	65.1424	64.6594	64.4355	64.2286	64.1575	64.1425	64.1282	64.1227	64.1175	64.1123	64.1072	64.102	64.097	64.0921	64.0873	64.0825	64.0779	64.0688	64.0643	64.0599	64.0307	64.0228	63.9957	63.9957	63.9957	63.9957	63.9957	63.9957
	0.516453	85.8402	76.759	71.3338	68.2249	66.5056	65.3754	64.9192	64.6952	64.4884	64.4172	64.4022	64.3879	64.3825	64.3773	64.3721	64.3669	64.3618	64.3568	64.3518	64.347	64.3423	64.3376	64.3285	64.3241	64.3197	64.2905	64.2826	64.2592	64.2592	64.2592	64.2592	64.2592	64.2592
	0.520028	85.8402	76.759	71.4278	68.3818	66.6625	65.6214	65.1652	64.949	64.7421	64.671	64.656	64.6417	64.6363	64.631	64.6258	64.6207	64.6155	64.6105	64.6056	64.6008	64.596	64.5914	64.5823	64.5778	64.5734	64.5443	64.5363	64.513	64.513	64.513	64.513	64.513	64.513
	0.523228	85.8402	76.759	71.5259	68.5125	66.8399	65.7988	65.3426	65.1264	64.9195	64.8817	64.8667	64.8524	64.847	64.8418	64.8366	64.8314	64.8263	64.8212	64.8163	64.8115	64.8067	64.8021	64.793	64.7886	64.7841	64.755	64.7471	64.7237	64.7237	64.7237	64.7237	64.7237	64.7237
	0.526812	85.8402	76.759	71.5555	68.623	67.0084	66.0099	65.5537	65.3375	65.1306	65.0928	65.0778	65.0635	65.0581	65.0528	65.0477	65.0425	65.0374	65.0323	65.0274	65.0226	65.0178	65.0132	65.0041	64.9997	64.9952	64.9661	64.9581	64.9386	64.9386	64.9386	64.9386	64.9386	64.9386
	0.528239	85.8402	76.8211	71.6176	68.685	67.0704	66.1031	65.6469	65.4307	65.2238	65.2082	65.1932	65.1789	65.1735	65.1683	65.1631	65.1579	65.1528	65.1478	65.1428	65.138	65.1333	65.1286	65.1195	65.1151	65.1107	65.0815	65.0736	65.0579	65.0579	65.0579	65.0579	65.0579	65.0579
	0.529887	85.8402	76.8211	71.6567	68.769	67.1544	66.2089	65.7854	65.5692	65.3623	65.3467	65.3317	65.3174	65.312	65.3068	65.3016	65.2964	65.2913	65.2862	65.2813	65.2765	65.2717	65.2671	65.258	65.2536	65.2491	65.22	65.2121	65.1964	65.1964	65.1964	65.1964	65.1964	65.1964
	0.533886	85.8402	76.9656	71.8716	68.9838	67.4653	66.5415	66.1411	65.9249	65.718	65.7025	65.6875	65.6817	65.6763	65.671	65.6658	65.6607	65.6556	65.6505	65.6456	65.6408	65.636	65.6314	65.6223	65.6178	65.6134	65.5843	65.5763	65.5724	65.5724	65.5724	65.5724	65.5724	65.5724
	0.537614	85.8402	77.0197	72.0584	69.2275	67.7501	66.8262	66.4259	66.2097	66.0028	65.9873	65.9722	65.9664	65.961	65.9558	65.9506	65.9454	65.9403	65.9353	65.9303	65.9256	65.9208	65.9161	65.9071	65.9026	65.8982	65.869	65.8611	65.8571	65.8571	65.8571	65.8571	65.8571	65.8571
	0.542569	85.8402	77.0197	72.0584	69.3278	67.9568	67.0608	66.7095	66.4933	66.2926	66.2771	66.262	66.2562	66.2508	66.2456	66.2404	66.2352	66.2301	66.2251	66.2201	66.2154	66.2106	66.2059	66.1969	66.1924	66.188	66.1588	66.1588	66.1588	66.1588	66.1588	66.1588	66.1588	66.1588
	0.549258	85.8402	77.1148	72.2029	69.5625	68.1915	67.3889	67.0376	66.8214	66.6207	66.6052	66.5902	66.5844	66.579	66.5737	66.5685	66.5634	66.5583	66.5532	66.5483	66.5435	66.5387	66.5341	66.525	66.5205	66.5161	66.4909	66.4909	66.4909	66.4909	66.4909	66.4909	66.4909	66.4909
	0.549377	85.8402	77.1148	72.2891	69.6488	68.2778	67.4752	67.1239	66.9077	66.707	66.6914	66.6764	66.6706	66.6652	66.66	66.6548	66.6496	66.6445	66.6395	66.6345	66.6297	66.625	66.6203	66.6112	66.6068	66.6024	66.5772	66.5772	66.5772	66.5772	66.5772	66.5772	66.5772	66.5772
	0.550943	85.8402	77.1643	72.3981	69.7864	68.4716	67.669	67.3178	67.1016	66.9009	66.8853	66.8703	66.8645	66.8591	66.8538	66.8487	66.8435	66.8384	66.8333	66.8284	66.8236	66.8188	66.8142	66.8051	66.8007	66.7962	66.7711	66.7711	66.7711	66.7711	66.7711	66.7711	66.7711	66.7711
	0.551699	85.8402	77.1643	72.4352	69.8236	68.5088	67.7062	67.3549	67.1387	66.938	66.9225	66.9074	66.9016	66.8962	66.891	66.8858	66.8806	66.8755	66.8705	66.8655	66.8608	66.856	66.8513	66.8423	66.8378	66.8334	66.8082	66.8082	66.8082	66.8082	66.8082	66.8082	66.8082	66.8082
	0.551764	85.8402	77.1643	72.4352	69.8841	68.5693	67.7667	67.4155	67.1993	66.9986	66.983	66.968	66.9622	66.9568	66.9516	66.9464	66.9412	66.9361	66.931	66.9261	66.9213	66.9165	66.9119	66.9028	66.8984	66.8939	66.8688	66.8688	66.8688	66.8688	66.8688	66.8688	66.8688	66.8688
	0.555834	85.8402	77.2684	72.5899	70.0388	68.724	67.9214	67.6142	67.398	67.2523	67.2368	67.2217	67.2159	67.2105	67.2053	67.2001	67.1949	67.1898	67.1848	67.1798	67.1751	67.1703	67.1656	67.1566	67.1521	67.1477	67.1266	67.1266	67.1266	67.1266	67.1266	67.1266	67.1266	67.1266
	0.557643	85.8402	77.2684	72.6676	70.2158	68.901	68.0984	67.7912	67.575	67.4292	67.4137	67.3987	67.3929	67.3875	67.3822	67.377	67.3719	67.3668	67.3617	67.3568	67.352	67.3472	67.3426	67.3335	67.329	67.3246	67.3035	67.3035	67.3035	67.3035	67.3035	67.3035	67.3035	67.3035
	0.562742	85.8402	77.343	72.7422	70.3722	69.1149	68.4153	68.1081	67.8919	67.7462	67.7306	67.7156	67.7098	67.7044	67.6992	67.694	67.6888	67.6837	67.6787	67.6737	67.6689	67.6642	67.6595	67.6504	67.646	67.6416	67.6204	67.6204	67.6204	67.6204	67.6204	67.6204	67.6204	67.6204
	0.566174	85.8402	77.4135	72.8774	70.5485	69.3364	68.682	68.4003	68.1906	68.0898	68.0743	68.0593	68.0535	68.0481	68.0428	68.0376	68.0325	68.0274	68.0223	68.0174	68.0126	68.0078	68.0032	67.9941	67.9896	67.9852	67.9682	67.9682	67.9682	67.9682	67.9682	67.9682	67.9682	67.9682
	0.583986	85.8402	77.7806	73.4408	71.3753	70.2918	69.7681	69.4865	69.2968	69.2555	69.2399	69.234	69.2282	69.2228	69.2176	69.2124	69.2072	69.2021	69.1971	69.1921	69.1873	69.1826	69.1779	69.1688	69.1644	69.16	69.1556	69.1556	69.1556	69.1556	69.1556	69.1556	69.1556	69.1556
	0.585054	85.8402	77.7806	73.4773	71.45	70.4294	69.9686	69.6869	69.4973	69.456	69.4404	69.4345	69.4287	69.4233	69.4181	69.4129	69.4077	69.4026	69.3976	69.3926	69.3878	69.3831	69.3784	69.3693	69.3649	69.3605	69.3561	69.3561	69.3561	69.3561	69.3561	69.3561	69.3561	69.3561
	0.598369	85.8402	77.7806	73.7767	71.8414	70.936	70.4752	70.2109	70.1195	70.103	70.0875	70.0815	70.0758	70.0703	70.0651	70.0599	70.0547	70.0496	70.0446	70.0397	70.0349	70.0301	70.0254	70.0164	70.0119	70.0075	70.0075	70.0075	70.0075	70.0075	70.0075	70.0075	70.0075	70.0075
	0.606884	85.8402	77.8791	74.0309	72.1728	71.3289	70.9562	70.848	70.8046	70.7881	70.7822	70.7763	70.7705	70.7651	70.7599	70.7547	70.7495	70.7444	70.7394	70.7344	70.7296	70.7249	70.7202	70.7111	70.7067	70.7067	70.7067	70.7067	70.7067	70.7067	70.7067	70.7067	70.7067	70.7067
	0.629364	85.8402	78.0656	74.5116	73.0016	72.2971	72.0228	71.9145	71.8975	71.8909	71.8849	71.879	71.8732	71.8678	71.8626	71.8574	71.8522	71.8471	71.8421	71.8371	71.8323	71.8276	71.8229	71.8229	71.8229	71.8229	71.8229	71.8229	71.8229	71.8229	71.8229	71.8229	71.8229	71.8229
	0.644945	85.8402	78.1931	74.7985	73.3204	72.65	72.3757	72.2942	72.2772	72.2706	72.2646	72.2587	72.2529	72.2475	72.2423	72.2371	72.2319	72.2268	72.2218	72.2168	72.212	72.2073	72.2073	72.2073	72.2073	72.2073	72.2073	72.2073	72.2073	72.2073	72.2073	72.2073	72.2073	72.2073
	0.657841	85.8402	78.5043	75.2195	74.0221	73.4021	73.1554	73.074	73.0672	73.0606	73.0546	73.0487	73.0429	73.0375	73.0323	73.0271	73.0219	73.0168	73.0118	73.0068	73.0068	73.0068	73.0068	73.0068	73.0068	73.0068	73.0068	73.0068	73.0068	73.0068	73.0068	73.0068	73.0068	73.0068
	0.661933	85.8402	78.5043	75.2195	74.0585	73.4385	73.1918	73.1202	73.1134	73.1068	73.1008	73.0949	73.0891	73.0837	73.0785	73.0733	73.0681	73.063	73.058	73.053	73.053	73.053	73.053	73.053	73.053	73.053	73.053	73.053	73.053	73.053	73.053	73.053	73.053	73.053
	0.678964	85.8402	78.9367	75.9889	74.8279	74.2856	74.1419	74.0809	74.0741	74.0675	74.0616	74.0557	74.0499	74.0445	74.0392	74.034	74.0289	74.0238	74.0187	74.0187	74.0187	74.0187	74.0187	74.0187	74.0187	74.0187	74.0187	74.0187	74.0187	74.0187	74.0187	74.0187	74.0187	74.0187
	0.689189	85.8402	78.9367	76.3125	75.2341	74.7559	74.6121	74.6053	74.5986	74.5919	74.586	74.5801	74.5743	74.5689	74.5637	74.5585	74.5533	74.5482	74.5482	74.5482	74.5482	74.5482	74.5482	74.5482	74.5482	74.5482	74.5482	74.5482	74.5482	74.5482	74.5482	74.5482	74.5482	74.5482
	0.695136	85.8402	79.1352	76.5478	75.4694	74.9912	74.8577	74.8509	74.8441	74.8375	74.8316	74.8257	74.8199	74.8145	74.8092	74.8041	74.7989	74.7938	74.7938	74.7938	74.7938	74.7938	74.7938	74.7938	74.7938	74.7938	74.7938	74.7938	74.7938	74.7938	74.7938	74.7938	74.7938	74.7938
	0.702416	85.8402	79.4018	76.8406	75.9506	75.6001	75.5219	75.5151	75.5084	75.5017	75.4958	75.4899	75.4841	75.4787	75.4735	75.4683	75.4631	75.4631	75.4631	75.4631	75.4631	75.4631	75.4631	75.4631	75.4631	75.4631	75.4631	75.4631	75.4631	75.4631	75.4631	75.4631	75.4631	75.4631
	0.704524	85.8402	79.4428	76.9671	76.0771	75.7265	75.6484	75.6416	75.6348	75.6282	75.6223	75.6164	75.6106	75.6052	75.5999	75.5947	75.5896	75.5896	75.5896	75.5896	75.5896	75.5896	75.5896	75.5896	75.5896	75.5896	75.5896	75.5896	75.5896	75.5896	75.5896	75.5896	75.5896	75.5896
	0.723767	85.8402	79.6234	77.4105	76.6771	76.3371	76.259	76.2522	76.2454	76.2388	76.2328	76.2269	76.2211	76.2157	76.2157	76.2157	76.2157	76.2157	76.2157	76.2157	76.2157	76.2157	76.2157	76.2157	76.2157	76.2157	76.2157	76.2157	76.2157	76.2157	76.2157	76.2157	76.2157	76.2157
	0.736296	85.8402	79.7257	77.6099	76.9003	76.6197	76.6042	76.5974	76.5906	76.584	76.5781	76.5722	76.5664	76.561	76.561	76.561	76.561	76.561	76.561	76.561	76.561	76.561	76.561	76.561	76.561	76.561	76.561	76.561	76.561	76.561	76.561	76.561	76.561	76.561
	0.757111	85.8402	80.0607	78.1858	77.6486	77.4312	77.4243	77.4175	77.4107	77.4041	77.3982	77.3923	77.3865	77.3865	77.3865	77.3865	77.3865	77.3865	77.3865	77.3865	77.3865	77.3865	77.3865	77.3865	77.3865	77.3865	77.3865	77.3865	77.3865	77.3865	77.3865	77.3865	77.3865	77.3865
	0.784969	85.8402	80.5223	78.8288	78.4137	78.3367	78.3298	78.323	78.3162	78.3096	78.3037	78.2978	78.292	78.292	78.292	78.292	78.292	78.292	78.292	78.292	78.292	78.292	78.292	78.292	78.292	78.292	78.292	78.292	78.292	78.292	78.292	78.292	78.292	78.292
	0.797838	85.8402	80.7641	79.3114	79.0341	78.9571	78.9502	78.9434	78.9366	78.93	78.9241	78.9182	78.9182	78.9182	78.9182	78.9182	78.9182	78.9182	78.9182	78.9182	78.9182	78.9182	78.9182	78.9182	78.9182	78.9182	78.9182	78.9182	78.9182	78.9182	78.9182	78.9182	78.9182	78.9182
	0.807569	85.8402	80.9954	79.729	79.4517	79.3747	79.3679	79.3611	79.3543	79.3477	79.3417	79.3417	79.3417	79.3417	79.3417	79.3417	79.3417	79.3417	79.3417	79.3417	79.3417	79.3417	79.3417	79.3417	79.3417	79.3417	79.3417	79.3417	79.3417	79.3417	79.3417	79.3417	79.3417	79.3417
	0.81828	85.8402	81.2227	79.9563	79.6883	79.6113	79.6044	79.5976	79.5909	79.5842	79.5842	79.5842	79.5842	79.5842	79.5842	79.5842	79.5842	79.5842	79.5842	79.5842	79.5842	79.5842	79.5842	79.5842	79.5842	79.5842	79.5842	79.5842	79.5842	79.5842	79.5842	79.5842	79.5842	79.5842
	0.839553	85.8402	81.6976	80.6705	80.4025	80.3255	80.3186	80.3118	80.305	80.2984	80.2984	80.2984	80.2984	80.2984	80.2984	80.2984	80.2984	80.2984	80.2984	80.2984	80.2984	80.2984	80.2984	80.2984	80.2984	80.2984	80.2984	80.2984	80.2984	80.2984	80.2984	80.2984	80.2984	80.2984
	0.854788	85.8402	81.8566	80.9286	80.8051	80.7281	80.7212	80.7144	80.7076	80.701	80.701	80.701	80.701	80.701	80.701	80.701	80.701	80.701	80.701	80.701	80.701	80.701	80.701	80.701	80.701	80.701	80.701	80.701	80.701	80.701	80.701	80.701	80.701	80.701
	0.856306	85.8402	81.91	81.0507	80.9272	80.8501	80.8433	80.8365	80.8297	80.8231	80.8231	80.8231	80.8231	80.8231	80.8231	80.8231	80.8231	80.8231	80.8231	80.8231	80.8231	80.8231	80.8231	80.8231	80.8231	80.8231	80.8231	80.8231	80.8231	80.8231	80.8231	80.8231	80.8231	80.8231
	0.865048	85.8402	82.0223	81.3111	81.1876	81.1106	81.1037	81.0969	81.0901	81.0835	81.0835	81.0835	81.0835	81.0835	81.0835	81.0835	81.0835	81.0835	81.0835	81.0835	81.0835	81.0835	81.0835	81.0835	81.0835	81.0835	81.0835	81.0835	81.0835	81.0835	81.0835	81.0835	81.0835	81.0835
	0.866796	85.8402	82.0711	81.3598	81.2363	81.1593	81.1524	81.1456	81.1389	81.1322	81.1322	81.1322	81.1322	81.1322	81.1322	81.1322	81.1322	81.1322	81.1322	81.1322	81.1322	81.1322	81.1322	81.1322	81.1322	81.1322	81.1322	81.1322	81.1322	81.1322	81.1322	81.1322	81.1322	81.1322
	0.884324	85.8402	82.4915	81.8999	81.8214	81.8145	81.8076	81.8008	81.7941	81.7875	81.7875	81.7875	81.7875	81.7875	81.7875	81.7875	81.7875	81.7875	81.7875	81.7875	81.7875	81.7875	81.7875	81.7875	81.7875	81.7875	81.7875	81.7875	81.7875	81.7875	81.7875	81.7875	81.7875	81.7875
	0.898935	85.8402	82.8023	82.3844	82.306	82.2991	82.2922	82.2854	82.2786	82.272	82.272	82.272	82.272	82.272	82.272	82.272	82.272	82.272	82.272	82.272	82.272	82.272	82.272	82.272	82.272	82.272	82.272	82.272	82.272	82.272	82.272	82.272	82.272	82.272
	0.918288	85.8402	83.3762	83.0306	83.0237	83.0168	83.01	83.0032	82.9964	82.9964	82.9964	82.9964	82.9964	82.9964	82.9964	82.9964	82.9964	82.9964	82.9964	82.9964	82.9964	82.9964	82.9964	82.9964	82.9964	82.9964	82.9964	82.9964	82.9964	82.9964	82.9964	82.9964	82.9964	82.9964
	0.923592	85.8402	83.4739	83.2325	83.2256	83.2187	83.2119	83.2051	83.1983	83.1983	83.1983	83.1983	83.1983	83.1983	83.1983	83.1983	83.1983	83.1983	83.1983	83.1983	83.1983	83.1983	83.1983	83.1983	83.1983	83.1983	83.1983	83.1983	83.1983	83.1983	83.1983	83.1983	83.1983	83.1983
	0.946731	85.8402	84.0974	83.8561	83.8561	83.8561	83.8561	83.8561	83.8561	83.8561	83.8561	83.8561	83.8561	83.8561	83.8561	83.8561	83.8561	83.8561	83.8561	83.8561	83.8561	83.8561	83.8561	83.8561	83.8561	83.8561	83.8561	83.8561	83.8561	83.8561	83.8561	83.8561	83.8561	83.8561
	0.951475	85.8402	84.1308	83.9384	83.9384	83.9384	83.9384	83.9384	83.9384	83.9384	83.9384	83.9384	83.9384	83.9384	83.9384	83.9384	83.9384	83.9384	83.9384	83.9384	83.9384	83.9384	83.9384	83.9384	83.9384	83.9384	83.9384	83.9384	83.9384	83.9384	83.9384	83.9384	83.9384	83.9384
	0.962829	85.8402	84.3887	84.3058	84.3058	84.3058	84.3058	84.3058	84.3058	84.3058	84.3058	84.3058	84.3058	84.3058	84.3058	84.3058	84.3058	84.3058	84.3058	84.3058	84.3058	84.3058	84.3058	84.3058	84.3058	84.3058	84.3058	84.3058	84.3058	84.3058	84.3058	84.3058	84.3058	84.3058
	0.966844	85.8402	84.5318	84.456	84.456	84.456	84.456	84.456	84.456	84.456	84.456	84.456	84.456	84.456	84.456	84.456	84.456	84.456	84.456	84.456	84.456	84.456	84.456	84.456	84.456	84.456	84.456	84.456	84.456	84.456	84.456	84.456	84.456	84.456
	0.985731	85.8402	84.8988	84.8988	84.8988	84.8988	84.8988	84.8988	84.8988	84.8988	84.8988	84.8988	84.8988	84.8988	84.8988	84.8988	84.8988	84.8988	84.8988	84.8988	84.8988	84.8988	84.8988	84.8988	84.8988	84.8988	84.8988	84.8988	84.8988	84.8988	84.8988	84.8988	84.8988	84.8988
	0.990049	85.8402	85.2782	85.2782	85.2782	85.2782	85.2782	85.2782	85.2782	85.2782	85.2782	85.2782	85.2782	85.2782	85.2782	85.2782	85.2782	85.2782	85.2782	85.2782	85.2782	85.2782	85.2782	85.2782	85.2782	85.2782	85.2782	85.2782	85.2782	85.2782	85.2782	85.2782	85.2782	85.2782
	0.991077	85.8402	85.3926	85.3926	85.3926	85.3926	85.3926	85.3926	85.3926	85.3926	85.3926	85.3926	85.3926	85.3926	85.3926	85.3926	85.3926	85.3926	85.3926	85.3926	85.3926	85.3926	85.3926	85.3926	85.3926	85.3926	85.3926	85.3926	85.3926	85.3926	85.3926	85.3926	85.3926	85.3926
	1	85.8402	85.8402	85.8402	85.8402	85.8402	85.8402	85.8402	85.8402	85.8402	85.8402	85.8402	85.8402	85.8402	85.8402	85.8402	85.8402	85.8402	85.8402	85.8402	85.8402	85.8402	85.8402	85.8402	85.8402	85.8402	85.8402	85.8402	85.8402	85.8402	85.8402	85.8402	85.8402	85.8402
